# Supplementary material for: Neisseria gonorrhoeae co-opts C4b-binding protein to enhance complement-independent survival from neutrophils
Source: PLoS Pathog. 2023 Mar 2;19(3):e1011055. doi: 10.1371/journal.ppat.1011055 (PMC10013916; doi:10.1371/journal.ppat.1011055)
Supplement: S2 File — (XLS) [file ppat.1011055.s012.xls]

## Sheet: Samples View Report for Criss_B
#Criss_BAF_LW_2389, Samples Report created on 02/03/2023
									Total Spectrum Count	Total Spectrum Count
Criss_BAF_LW_2389									Uncategorized Sample	Uncategorized Sample
#	Visible?	Starred?	Identified Proteins (220)	Accession Number	Alternate ID	Molecular Weight	Protein Grouping Ambiguity	Taxonomy	400mM fraction	Activity-depleted 400mM fraction
1	TRUE	Empty	Complement C3 OS=Homo sapiens OX=9606 GN=C3 PE=1 SV=2	P01024	C3	187 kDa	TRUE	0.9Homo sapiens	601	444
2	TRUE	Empty	Cluster of Alpha-1-antitrypsin OS=Homo sapiens OX=9606 GN=SERPINA1 PE=1 SV=3 (P01009)	P01009 [2]	SERPINA1	47 kDa	TRUE	0.9Homo sapiens	523	393
3	TRUE	Empty	Cluster of Ceruloplasmin OS=Homo sapiens OX=9606 GN=CP PE=1 SV=1 (P00450)	P00450 [3]	CP	122 kDa	TRUE	0.8Homo sapiens	269	231
4	TRUE	Empty	Apolipoprotein B-100 OS=Homo sapiens OX=9606 GN=APOB PE=1 SV=2	P04114	APOB	516 kDa		0.9Homo sapiens	252	186
5	TRUE	Empty	Apolipoprotein A-I OS=Homo sapiens OX=9606 GN=APOA1 PE=1 SV=1	P02647	APOA1	31 kDa		1.0Homo sapiens	203	141
6	TRUE	Empty	Cluster of Complement C4-B OS=Homo sapiens OX=9606 GN=C4B PE=1 SV=2 (P0C0L5)	P0C0L5 [2]	C4B	193 kDa	TRUE	1.0Homo sapiens	200	135
7	TRUE	Empty	Serum albumin OS=Homo sapiens OX=9606 GN=ALB PE=1 SV=2	P02768	ALB	69 kDa		0.9Homo sapiens	160	120
8	TRUE	Empty	Cluster of Fibronectin OS=Homo sapiens OX=9606 GN=FN1 PE=1 SV=4 (P02751)	P02751 [4]	FN1	263 kDa	TRUE	1.0Homo sapiens	165	110
9	TRUE	Empty	Inter-alpha-trypsin inhibitor heavy chain H2 OS=Homo sapiens OX=9606 GN=ITIH2 PE=1 SV=2	P19823 (+1)	ITIH2	106 kDa		1.1Homo sapiens	140	87
10	TRUE	Empty	Alpha-2-macroglobulin OS=Homo sapiens OX=9606 GN=A2M PE=1 SV=3	P01023	A2M	163 kDa	TRUE	0.9Homo sapiens	132	107
11	TRUE	Empty	Prothrombin OS=Homo sapiens OX=9606 GN=F2 PE=1 SV=2	P00734	F2	70 kDa		0.8Homo sapiens	106	90
12	TRUE	Empty	Immunoglobulin heavy constant mu OS=Homo sapiens OX=9606 GN=IGHM PE=1 SV=4	P01871	IGHM	49 kDa		1.1Homo sapiens	114	74
13	TRUE	Empty	Inter-alpha-trypsin inhibitor heavy chain H1 OS=Homo sapiens OX=9606 GN=ITIH1 PE=1 SV=3	P19827	ITIH1	101 kDa		0.9Homo sapiens	104	77
14	TRUE	Empty	Transthyretin OS=Homo sapiens OX=9606 GN=TTR PE=1 SV=1	P02766	TTR	16 kDa		1.1Homo sapiens	72	47
15	TRUE	Empty	Complement C5 OS=Homo sapiens OX=9606 GN=C5 PE=1 SV=4	P01031	C5	188 kDa		1.0Homo sapiens	70	47
16	TRUE	Empty	Cluster of Isoform 2 of Haptoglobin-related protein OS=Homo sapiens OX=9606 GN=HPR (P00739-2)	P00739-2 [3]	HPR	43 kDa	TRUE	1.0unknown	49	34
17	TRUE	Empty	Heparin cofactor 2 OS=Homo sapiens OX=9606 GN=SERPIND1 PE=1 SV=3	P05546	SERPIND1	57 kDa		1.0Homo sapiens	55	38
18	TRUE	Empty	Complement C1s subcomponent OS=Homo sapiens OX=9606 GN=C1S PE=1 SV=1	P09871	C1S	77 kDa	TRUE	1.3Homo sapiens	54	30
19	TRUE	Empty	Apolipoprotein A-II OS=Homo sapiens OX=9606 GN=APOA2 PE=1 SV=1	P02652 (+1)	APOA2	11 kDa		1.2Homo sapiens	55	33
20	TRUE	Empty	Cluster of Thrombospondin-1 OS=Homo sapiens OX=9606 GN=THBS1 PE=1 SV=2 (P07996)	P07996 [2]	THBS1	129 kDa	TRUE	1.1Homo sapiens	51	31
21	TRUE	Empty	Vitronectin OS=Homo sapiens OX=9606 GN=VTN PE=1 SV=1	P04004	VTN	54 kDa		0.7Homo sapiens	40	40
22	TRUE	Empty	Clusterin OS=Homo sapiens OX=9606 GN=CLU PE=1 SV=1	P10909 (+3)	CLU	52 kDa		0.9Homo sapiens	44	33
23	TRUE	Empty	Cluster of Immunoglobulin heavy constant alpha 1 OS=Homo sapiens OX=9606 GN=IGHA1 PE=1 SV=2 (P01876)	P01876 [2]	IGHA1	38 kDa	TRUE	0.7Homo sapiens	38	38
24	TRUE	Empty	Cluster of Kininogen-1 OS=Homo sapiens OX=9606 GN=KNG1 PE=1 SV=2 (P01042)	P01042 [2]	KNG1	72 kDa	TRUE	0.9Homo sapiens	33	25
25	TRUE	Empty	Apolipoprotein E OS=Homo sapiens OX=9606 GN=APOE PE=1 SV=1	P02649	APOE	36 kDa		1.2Homo sapiens	44	26
26	TRUE	Empty	Cluster of Immunoglobulin lambda constant 2 OS=Homo sapiens OX=9606 GN=IGLC2 PE=1 SV=1 (P0DOY2)	P0DOY2 [4]	IGLC2	11 kDa	TRUE	0.9Homo sapiens	38	29
27	TRUE	Empty	Cluster of Keratin, type I cytoskeletal 10 OS=Homo sapiens OX=9606 GN=KRT10 PE=1 SV=6 (P13645)	P13645 [7]	KRT10	59 kDa	TRUE	4.1Homo sapiens	53	9
28	TRUE	Empty	Complement component C9 OS=Homo sapiens OX=9606 GN=C9 PE=1 SV=2	P02748	C9	63 kDa	TRUE	1.0Homo sapiens	38	27
29	TRUE	Empty	Cluster of Complement C1r subcomponent OS=Homo sapiens OX=9606 GN=C1R PE=1 SV=1 (B4DPQ0)	B4DPQ0 [5]	C1R	82 kDa	TRUE	0.8Homo sapiens	30	26
30	TRUE	Empty	Apolipoprotein A-IV OS=Homo sapiens OX=9606 GN=APOA4 PE=1 SV=3	P06727	APOA4	45 kDa	TRUE	0.8Homo sapiens	34	29
31	TRUE	Orange	Vitamin K-dependent protein S OS=Homo sapiens OX=9606 GN=PROS1 PE=1 SV=1	P07225	PROS1	75 kDa		1.7Homo sapiens	42	17
32	TRUE	Empty	von Willebrand factor OS=Homo sapiens OX=9606 GN=VWF PE=1 SV=4	P04275	VWF	309 kDa		0.9Homo sapiens	27	20
33	TRUE	Empty	Serum paraoxonase/arylesterase 1 OS=Homo sapiens OX=9606 GN=PON1 PE=1 SV=3	P27169	PON1	40 kDa		0.8Homo sapiens	34	28
34	TRUE	Empty	Cluster of ITIH4 protein OS=Homo sapiens OX=9606 GN=ITIH4 PE=1 SV=1 (B7ZKJ8)	B7ZKJ8 [3]	ITIH4	104 kDa	TRUE	0.8Homo sapiens	28	23
35	TRUE	Empty	Immunoglobulin kappa constant OS=Homo sapiens OX=9606 GN=IGKC PE=1 SV=2	P01834	IGKC	12 kDa		0.7Homo sapiens	30	30
36	TRUE	Empty	Cluster of Fibulin-1 OS=Homo sapiens OX=9606 GN=FBLN1 PE=1 SV=4 (P23142)	P23142 [2]	FBLN1	77 kDa	TRUE	0.8Homo sapiens	29	25
37	TRUE	Empty	Antithrombin-III OS=Homo sapiens OX=9606 GN=SERPINC1 PE=1 SV=1	P01008	SERPINC1	53 kDa		1.0Homo sapiens	29	20
38	TRUE	Empty	Histidine-rich glycoprotein OS=Homo sapiens OX=9606 GN=HRG PE=1 SV=1	P04196	HRG	60 kDa		1.3Homo sapiens	31	17
39	TRUE	Empty	Cluster of Protein AMBP OS=Homo sapiens OX=9606 GN=AMBP PE=1 SV=1 (P02760)	P02760 [2]	AMBP	39 kDa	TRUE	1.1Homo sapiens	31	20
40	TRUE	Empty	Cluster of Keratin, type II cytoskeletal 2 epidermal OS=Homo sapiens OX=9606 GN=KRT2 PE=1 SV=2 (P35908)	P35908 [10]	KRT2	65 kDa	TRUE	5.3Homo sapiens	38	5
41	TRUE	Orange	C4b-binding protein alpha chain OS=Homo sapiens OX=9606 GN=C4BPA PE=1 SV=2	P04003	C4BPA	67 kDa		INFHomo sapiens	42	0
42	TRUE	Empty	Insulin-like growth factor-binding protein complex acid labile subunit OS=Homo sapiens OX=9606 GN=IGFALS PE=1 SV=1	P35858 (+1)	IGFALS	66 kDa		0.8Homo sapiens	25	21
43	TRUE	Empty	Carboxypeptidase N subunit 2 OS=Homo sapiens OX=9606 GN=CPN2 PE=1 SV=3	P22792	CPN2	61 kDa		0.9Homo sapiens	26	20
44	TRUE	Empty	Cluster of Immunoglobulin heavy constant gamma 1 (Fragment) OS=Homo sapiens OX=9606 GN=IGHG1 PE=1 SV=1 (A0A0A0MS08)	A0A0A0MS08 [6]	IGHG1	44 kDa	TRUE	0.8Homo sapiens	28	25
45	TRUE	Empty	Keratin, type I cytoskeletal 9 OS=Homo sapiens OX=9606 GN=KRT9 PE=1 SV=3	P35527	KRT9	62 kDa	TRUE	32Homo sapiens	46	1
46	TRUE	Empty	Apolipoprotein L1 OS=Homo sapiens OX=9606 GN=APOL1 PE=1 SV=5	O14791 (+1)	APOL1	44 kDa		1.2Homo sapiens	22	13
47	TRUE	Empty	Gelsolin OS=Homo sapiens OX=9606 GN=GSN PE=1 SV=1	A0A0A0MS51 (+5)	GSN	83 kDa		1.4Homo sapiens	22	11
48	TRUE	Empty	Keratin, type II cytoskeletal 1 OS=Homo sapiens OX=9606 GN=KRT1 PE=1 SV=6	P04264	KRT1	66 kDa	TRUE	7.5Homo sapiens	43	4
49	TRUE	Empty	Inter-alpha-trypsin inhibitor heavy chain H3 OS=Homo sapiens OX=9606 GN=ITIH3 PE=1 SV=2	Q06033 (+1)	ITIH3	100 kDa		1.1Homo sapiens	19	12
50	TRUE	Empty	Coagulation factor X OS=Homo sapiens OX=9606 GN=F10 PE=1 SV=2	P00742	F10	55 kDa		1.0Homo sapiens	19	13
51	TRUE	Empty	Cluster of cDNA FLJ55673, highly similar to Complement factor B (EC 3.4.21.47) OS=Homo sapiens OX=9606 PE=1 SV=1 (B4E1Z4)	B4E1Z4 [2]		141 kDa	TRUE	1.8Homo sapiens	18	7
52	TRUE	Empty	Cluster of Plasminogen OS=Homo sapiens OX=9606 GN=PLG PE=1 SV=2 (P00747)	P00747 [2]	PLG	91 kDa	TRUE	1.6Homo sapiens	16	7
53	TRUE	Empty	Cluster of Complement factor H OS=Homo sapiens OX=9606 GN=CFH PE=1 SV=4 (P08603)	P08603 [4]	CFH	139 kDa	TRUE	1.1Homo sapiens	14	9
54	TRUE	Empty	Carboxypeptidase N catalytic chain OS=Homo sapiens OX=9606 GN=CPN1 PE=1 SV=1	P15169	CPN1	52 kDa		1.0Homo sapiens	17	12
55	TRUE	Empty	Phosphatidylinositol-glycan-specific phospholipase D OS=Homo sapiens OX=9606 GN=GPLD1 PE=1 SV=3	P80108	GPLD1	92 kDa		0.9Homo sapiens	16	12
56	TRUE	Empty	Beta-Ala-His dipeptidase OS=Homo sapiens OX=9606 GN=CNDP1 PE=1 SV=4	Q96KN2	CNDP1	57 kDa		1.1Homo sapiens	19	12
57	TRUE	Empty	Angiotensinogen OS=Homo sapiens OX=9606 GN=AGT PE=1 SV=1	P01019	AGT	53 kDa		0.7Homo sapiens	17	17
58	TRUE	Empty	Immunoglobulin J chain OS=Homo sapiens OX=9606 GN=JCHAIN PE=1 SV=4	P01591	JCHAIN	18 kDa		0.9Homo sapiens	15	11
59	TRUE	Empty	Alpha-2-antiplasmin OS=Homo sapiens OX=9606 GN=SERPINF2 PE=1 SV=3	P08697	SERPINF2	55 kDa		1.1Homo sapiens	17	11
60	TRUE	Empty	CD5 antigen-like OS=Homo sapiens OX=9606 GN=CD5L PE=1 SV=1	O43866	CD5L	38 kDa		1.1Homo sapiens	16	10
61	TRUE	Empty	Cluster of Actin, cytoplasmic 1 OS=Homo sapiens OX=9606 GN=ACTB PE=1 SV=1 (P60709)	P60709 [7]	ACTB	42 kDa	TRUE	0.4Homo sapiens	9	14
62	TRUE	Empty	Afamin OS=Homo sapiens OX=9606 GN=AFM PE=1 SV=1	P43652	AFM	69 kDa		0.9Homo sapiens	15	12
63	TRUE	Empty	Plasma protease C1 inhibitor OS=Homo sapiens OX=9606 GN=SERPING1 PE=1 SV=2	P05155 (+1)	SERPING1	55 kDa		1.1Homo sapiens	14	9
64	TRUE	Empty	Coagulation factor IX OS=Homo sapiens OX=9606 GN=F9 PE=1 SV=2	P00740	F9	52 kDa		1.4Homo sapiens	16	8
65	TRUE	Empty	Cluster of Plasma kallikrein (Fragment) OS=Homo sapiens OX=9606 GN=KLKB1 PE=1 SV=1 (H0YAC1)	H0YAC1 [2]	KLKB1	77 kDa	TRUE	0.8Homo sapiens	11	10
66	TRUE	Empty	Retinol-binding protein OS=Homo sapiens OX=9606 GN=RBP4 PE=1 SV=2	Q5VY30	RBP4	23 kDa		0.9Homo sapiens	14	11
67	TRUE	Empty	SAA2-SAA4 readthrough OS=Homo sapiens OX=9606 GN=SAA2-SAA4 PE=4 SV=1	A0A096LPE2	SAA2-SAA4	23 kDa	TRUE	1.1Homo sapiens	14	9
68	TRUE	Empty	Hemopexin OS=Homo sapiens OX=9606 GN=HPX PE=1 SV=2	P02790	HPX	52 kDa		1.5Homo sapiens	13	6
69	TRUE	Empty	Pregnancy zone protein OS=Homo sapiens OX=9606 GN=PZP PE=1 SV=4	P20742	PZP	164 kDa	TRUE	0.9Homo sapiens	24	18
70	TRUE	Empty	Lumican OS=Homo sapiens OX=9606 GN=LUM PE=1 SV=2	P51884	LUM	38 kDa		1.0Homo sapiens	10	7
71	TRUE	Empty	Apolipoprotein C-I (Fragment) OS=Homo sapiens OX=9606 GN=APOC1 PE=1 SV=1	K7ERI9 (+1)	APOC1	9 kDa		0.8Homo sapiens	10	9
72	TRUE	Empty	Apolipoprotein M OS=Homo sapiens OX=9606 GN=APOM PE=1 SV=2	O95445	APOM	21 kDa		0.7Homo sapiens	6	6
73	TRUE	Empty	Tenascin-X OS=Homo sapiens OX=9606 GN=TNXB PE=1 SV=1	A0A140T8Y3 (+8)	TNXB	456 kDa		3.5Homo sapiens	10	2
74	TRUE	Empty	Vitamin K-dependent protein C OS=Homo sapiens OX=9606 GN=PROC PE=1 SV=1	E7END6 (+2)	PROC	55 kDa		0.8Homo sapiens	12	11
75	TRUE	Empty	Cluster of Isoform 2 of Tropomyosin beta chain OS=Homo sapiens OX=9606 GN=TPM2 (P07951-2)	P07951-2 [6]	TPM2	33 kDa	TRUE	0.0unknown	0	18
76	TRUE	Empty	Alpha-1-acid glycoprotein 2 OS=Homo sapiens OX=9606 GN=ORM2 PE=1 SV=2	P19652	ORM2	24 kDa	TRUE	0.9Homo sapiens	13	10
77	TRUE	Empty	Protein Z-dependent protease inhibitor OS=Homo sapiens OX=9606 GN=SERPINA10 PE=1 SV=1	G3V2W1 (+1)	SERPINA10	55 kDa		0.8Homo sapiens	9	8
78	TRUE	Empty	Cluster of Mannan-binding lectin serine protease 1 OS=Homo sapiens OX=9606 GN=MASP1 PE=1 SV=3 (P48740)	P48740 [2]	MASP1	79 kDa	TRUE	1.5Homo sapiens	11	5
79	TRUE	Empty	IgGFc-binding protein OS=Homo sapiens OX=9606 GN=FCGBP PE=1 SV=3	Q9Y6R7	FCGBP	572 kDa		2.8Homo sapiens	8	2
80	TRUE	Empty	Serum paraoxonase/lactonase 3 OS=Homo sapiens OX=9606 GN=PON3 PE=1 SV=3	Q15166	PON3	40 kDa		0.9Homo sapiens	12	9
81	TRUE	Empty	Cartilage oligomeric matrix protein OS=Homo sapiens OX=9606 GN=COMP PE=1 SV=1	G3XAP6 (+2)	COMP	80 kDa	TRUE	2.5Homo sapiens	11	3
82	TRUE	Empty	Ficolin-3 OS=Homo sapiens OX=9606 GN=FCN3 PE=1 SV=2	O75636	FCN3	33 kDa		1.0Homo sapiens	9	6
83	TRUE	Empty	Alpha-2-HS-glycoprotein OS=Homo sapiens OX=9606 GN=AHSG PE=1 SV=1	P02765	AHSG	39 kDa		1.0Homo sapiens	7	5
84	TRUE	Empty	Complement component C8 alpha chain OS=Homo sapiens OX=9606 GN=C8A PE=1 SV=2	P07357	C8A	65 kDa		0.9Homo sapiens	8	6
85	TRUE	Empty	Mannose-binding protein C OS=Homo sapiens OX=9606 GN=MBL2 PE=1 SV=2	P11226	MBL2	26 kDa		1.6Homo sapiens	9	4
86	TRUE	Empty	Prolow-density lipoprotein receptor-related protein 1 OS=Homo sapiens OX=9606 GN=LRP1 PE=1 SV=2	Q07954	LRP1	505 kDa		INFHomo sapiens	5	0
87	TRUE	Empty	Hepatocyte growth factor activator OS=Homo sapiens OX=9606 GN=HGFAC PE=1 SV=1	D6RAR4 (+1)	HGFAC	71 kDa		1.2Homo sapiens	5	3
88	TRUE	Empty	Vitamin D-binding protein OS=Homo sapiens OX=9606 GN=GC PE=1 SV=1	D6RF35 (+2)	GC	53 kDa		1.4Homo sapiens	10	5
89	TRUE	Empty	APOC4-APOC2 readthrough (NMD candidate) OS=Homo sapiens OX=9606 GN=APOC4-APOC2 PE=1 SV=1	K7ER74	APOC4-APOC2	20 kDa	TRUE	0.9Homo sapiens	9	7
90	TRUE	Empty	Coagulation factor XIII A chain OS=Homo sapiens OX=9606 GN=F13A1 PE=1 SV=4	P00488	F13A1	83 kDa		1.9Homo sapiens	8	3
91	TRUE	Empty	Alpha-1-antichymotrypsin OS=Homo sapiens OX=9606 GN=SERPINA3 PE=1 SV=2	P01011	SERPINA3	48 kDa		0.8Homo sapiens	7	6
92	TRUE	Empty	Plastin-2 OS=Homo sapiens OX=9606 GN=LCP1 PE=1 SV=6	P13796	LCP1	70 kDa		1.0Homo sapiens	7	5
93	TRUE	Empty	N-acetylmuramoyl-L-alanine amidase OS=Homo sapiens OX=9606 GN=PGLYRP2 PE=1 SV=1	Q96PD5 (+1)	PGLYRP2	62 kDa		0.8Homo sapiens	7	6
94	TRUE	Empty	Apolipoprotein C-III OS=Homo sapiens OX=9606 GN=APOC3 PE=1 SV=1	B0YIW2 (+1)	APOC3	13 kDa		1.0Homo sapiens	7	5
95	TRUE	Empty	Coagulation factor XII OS=Homo sapiens OX=9606 GN=F12 PE=1 SV=3	P00748	F12	68 kDa		1.6Homo sapiens	9	4
96	TRUE	Empty	Complement component C8 beta chain OS=Homo sapiens OX=9606 GN=C8B PE=1 SV=3	P07358	C8B	67 kDa		0.9Homo sapiens	4	3
97	TRUE	Empty	Apolipoprotein(a) OS=Homo sapiens OX=9606 GN=LPA PE=1 SV=1	P08519	LPA	501 kDa		2.4Homo sapiens	7	2
98	TRUE	Empty	Cluster of Endoplasmic reticulum chaperone BiP OS=Homo sapiens OX=9606 GN=HSPA5 PE=1 SV=2 (P11021)	P11021 [5]	HSPA5	72 kDa	TRUE	0.9Homo sapiens	4	3
99	TRUE	Empty	Vitamin K-dependent protein Z OS=Homo sapiens OX=9606 GN=PROZ PE=1 SV=2	P22891 (+1)	PROZ	45 kDa		1.2Homo sapiens	5	3
100	TRUE	Empty	Mannan-binding lectin serine protease 2 OS=Homo sapiens OX=9606 GN=MASP2 PE=1 SV=4	O00187	MASP2	76 kDa		0.7Homo sapiens	2	2
101	TRUE	Empty	Neural cell adhesion molecule 1 OS=Homo sapiens OX=9606 GN=NCAM1 PE=1 SV=1	A0A087WWD4 (+2)	NCAM1	97 kDa		1.4Homo sapiens	6	3
102	TRUE	Empty	Coagulation factor V OS=Homo sapiens OX=9606 GN=F5 PE=1 SV=1	A0A0A0MRJ7 (+1)	F5	252 kDa		1.6Homo sapiens	7	3
103	TRUE	Empty	Cartilage acidic protein 1 OS=Homo sapiens OX=9606 GN=CRTAC1 PE=1 SV=1	A0A0C4DFP6 (+3)	CRTAC1	70 kDa		1.9Homo sapiens	8	3
104	TRUE	Empty	Serum amyloid A-1 protein OS=Homo sapiens OX=9606 GN=SAA1 PE=1 SV=1	P0DJI8	SAA1	14 kDa	TRUE	1.1Homo sapiens	8	5
105	TRUE	Empty	Isoform 2 of Biotinidase OS=Homo sapiens OX=9606 GN=BTD	P43251-2	BTD	62 kDa		1.4unknown	8	4
106	TRUE	Empty	Selenoprotein P OS=Homo sapiens OX=9606 GN=SELENOP PE=1 SV=3	P49908	SELENOP	43 kDa		0.9Homo sapiens	5	4
107	TRUE	Empty	Phospholipid transfer protein OS=Homo sapiens OX=9606 GN=PLTP PE=1 SV=1	P55058	PLTP	55 kDa		1.4Homo sapiens	6	3
108	TRUE	Empty	Fibrinogen alpha chain OS=Homo sapiens OX=9606 GN=FGA PE=1 SV=2	P02671	FGA	95 kDa		4.9Homo sapiens	7	1
109	TRUE	Empty	Alpha-1B-glycoprotein OS=Homo sapiens OX=9606 GN=A1BG PE=1 SV=4	P04217	A1BG	54 kDa		0.8Homo sapiens	6	5
110	TRUE	Empty	Prenylcysteine oxidase 1 OS=Homo sapiens OX=9606 GN=PCYOX1 PE=1 SV=3	Q9UHG3	PCYOX1	57 kDa		5.6Homo sapiens	8	1
111	TRUE	Empty	Desmoplakin OS=Homo sapiens OX=9606 GN=DSP PE=1 SV=3	P15924	DSP	332 kDa		INFHomo sapiens	2	0
112	TRUE	Empty	Neuropilin OS=Homo sapiens OX=9606 GN=NRP1 PE=1 SV=2	E9PEP6 (+2)	NRP1	101 kDa		1.4Neovison vison	2	1
113	TRUE	Empty	Serotransferrin OS=Homo sapiens OX=9606 GN=TF PE=1 SV=3	P02787	TF	77 kDa		0.7Homo sapiens	3	3
114	TRUE	Empty	Apolipoprotein F OS=Homo sapiens OX=9606 GN=APOF PE=1 SV=2	Q13790	APOF	35 kDa		1.2Homo sapiens	5	3
115	TRUE	Empty	Collagen alpha-1(I) chain OS=Homo sapiens OX=9606 GN=COL1A1 PE=1 SV=5	P02452	COL1A1	139 kDa		0.1Homo sapiens	1	6
116	TRUE	Empty	Complement component C6 OS=Homo sapiens OX=9606 GN=C6 PE=1 SV=3	P13671	C6	105 kDa		0.3Homo sapiens	1	2
117	TRUE	Empty	Cluster of Immunoglobulin kappa variable 2-40 OS=Homo sapiens OX=9606 GN=IGKV2-40 PE=1 SV=1 (A0A087X0Q4)	A0A087X0Q4 [6]	IGKV2-40	11 kDa	TRUE	0.7unknown	3	3
118	TRUE	Empty	Vascular cell adhesion protein 1 OS=Homo sapiens OX=9606 GN=VCAM1 PE=1 SV=1	P19320 (+1)	VCAM1	81 kDa		2.8Homo sapiens	4	1
119	TRUE	Empty	Extracellular matrix protein 1 OS=Homo sapiens OX=9606 GN=ECM1 PE=1 SV=2	Q16610 (+1)	ECM1	61 kDa		2.1Homo sapiens	6	2
120	TRUE	Empty	Peptidase inhibitor 16 OS=Homo sapiens OX=9606 GN=PI16 PE=1 SV=1	Q6UXB8 (+1)	PI16	49 kDa		0.7Homo sapiens	4	4
121	TRUE	Empty	Lipopolysaccharide-binding protein OS=Homo sapiens OX=9606 GN=LBP PE=1 SV=3	P18428	LBP	53 kDa		0.7Homo sapiens	4	4
122	TRUE	Empty	SPARC OS=Homo sapiens OX=9606 GN=SPARC PE=1 SV=1	P09486	SPARC	35 kDa		0.2Homo sapiens	1	3
123	TRUE	Empty	Isoform 7 of CD44 antigen OS=Homo sapiens OX=9606 GN=CD44	P16070-7	CD44	78 kDa		1.0unknown	3	2
124	TRUE	Empty	Cluster of Immunoglobulin heavy variable 3-7 OS=Homo sapiens OX=9606 GN=IGHV3-7 PE=1 SV=2 (P01780)	P01780 [3]	IGHV3-7	13 kDa	TRUE	1.2Homo sapiens	5	3
125	TRUE	Empty	Isoform 2 of L-selectin OS=Homo sapiens OX=9606 GN=SELL	P14151-2	SELL	44 kDa		1.4unknown	2	1
126	TRUE	Empty	Collectin-11 OS=Homo sapiens OX=9606 GN=COLEC11 PE=1 SV=1	Q9BWP8 (+9)	COLEC11	29 kDa		0.7Homo sapiens	2	2
127	TRUE	Empty	Immunoglobulin heavy variable 3/OR16-9 (non-functional) (Fragment) OS=Homo sapiens OX=9606 GN=IGHV3OR16-9 PE=1 SV=1	A0A0B4J2B5 (+1)	IGHV3OR16-9	11 kDa	TRUE	0.9Homo sapiens	5	4
128	TRUE	Empty	Complement component C7 OS=Homo sapiens OX=9606 GN=C7 PE=1 SV=2	P10643	C7	94 kDa		INFHomo sapiens	5	0
129	TRUE	Empty	Fibrillin-1 OS=Homo sapiens OX=9606 GN=FBN1 PE=1 SV=3	P35555	FBN1	312 kDa	TRUE	0.0Homo sapiens	0	3
130	TRUE	Empty	Thrombospondin-4 OS=Homo sapiens OX=9606 GN=THBS4 PE=1 SV=1	E7ES19 (+1)	THBS4	96 kDa	TRUE	1.7Neovison vison	5	2
131	TRUE	Empty	Desmoglein-2 OS=Homo sapiens OX=9606 GN=DSG2 PE=1 SV=2	Q14126	DSG2	122 kDa		INFHomo sapiens	2	0
132	TRUE	Empty	Coagulation factor VII OS=Homo sapiens OX=9606 GN=F7 PE=1 SV=2	F5H8B0 (+2)	F7	42 kDa		0.7Neovison vison	2	2
133	TRUE	Orange	C4b-binding protein beta chain OS=Homo sapiens OX=9606 GN=C4BPB PE=1 SV=1	P20851 (+1)	C4BPB	28 kDa		INFHomo sapiens	6	0
134	TRUE	Empty	Immunoglobulin heavy constant delta (Fragment) OS=Homo sapiens OX=9606 GN=IGHD PE=1 SV=1	A0A0A0MS09 (+2)	IGHD	48 kDa		1.4Homo sapiens	2	1
135	TRUE	Empty	Complement component C8 gamma chain OS=Homo sapiens OX=9606 GN=C8G PE=1 SV=3	P07360	C8G	22 kDa		0.7Homo sapiens	3	3
136	TRUE	Empty	Alpha-1-acid glycoprotein 1 OS=Homo sapiens OX=9606 GN=ORM1 PE=1 SV=1	P02763	ORM1	24 kDa	TRUE	0.7Homo sapiens	4	4
137	TRUE	Empty	Secreted phosphoprotein 24 OS=Homo sapiens OX=9606 GN=SPP2 PE=1 SV=1	Q13103	SPP2	24 kDa		1.4Homo sapiens	2	1
138	TRUE	Empty	Serum amyloid P-component OS=Homo sapiens OX=9606 GN=APCS PE=1 SV=2	P02743	APCS	25 kDa		2.8Homo sapiens	4	1
139	TRUE	Empty	Complement C1r subcomponent-like protein OS=Homo sapiens OX=9606 GN=C1RL PE=1 SV=2	Q9NZP8	C1RL	53 kDa		1.1Homo sapiens	8	5
140	TRUE	Empty	Immunoglobulin heavy constant gamma 4 (Fragment) OS=Homo sapiens OX=9606 GN=IGHG4 PE=1 SV=1	A0A286YFJ8 (+1)	IGHG4	44 kDa	TRUE	0.7Homo sapiens	12	12
141	TRUE	Empty	Complement factor I OS=Homo sapiens OX=9606 GN=CFI PE=1 SV=1	G3XAM2	CFI	65 kDa		INFHomo sapiens	2	0
142	TRUE	Empty	Latent-transforming growth factor beta-binding protein 1 OS=Homo sapiens OX=9606 GN=LTBP1 PE=1 SV=1	C9JD84 (+6)	LTBP1	147 kDa		INFHomo sapiens	2	0
143	TRUE	Empty	Apolipoprotein C-IV OS=Homo sapiens OX=9606 GN=APOC4 PE=1 SV=1	P55056	APOC4	15 kDa	TRUE	2.1Homo sapiens	3	1
144	TRUE	Empty	Hemoglobin subunit beta OS=Homo sapiens OX=9606 GN=HBB PE=1 SV=2	P68871	HBB	16 kDa		1.0Homo sapiens	3	2
145	TRUE	Empty	Immunoglobulin kappa variable 3-20 OS=Homo sapiens OX=9606 GN=IGKV3-20 PE=1 SV=2	P01619	IGKV3-20	13 kDa		1.0Homo sapiens	3	2
146	TRUE	Empty	Complement C1q subcomponent subunit C OS=Homo sapiens OX=9606 GN=C1QC PE=1 SV=3	P02747	C1QC	26 kDa		1.4Homo sapiens	2	1
147	TRUE	Empty	Collagen alpha-2(I) chain OS=Homo sapiens OX=9606 GN=COL1A2 PE=1 SV=1	A0A087WTA8 (+1)	COL1A2	129 kDa		0.0Homo sapiens	0	4
148	TRUE	Empty	Immunoglobulin kappa variable 3-15 OS=Homo sapiens OX=9606 GN=IGKV3-15 PE=1 SV=2	P01624	IGKV3-15	12 kDa		1.4Homo sapiens	2	1
149	TRUE	Empty	Galectin-3-binding protein OS=Homo sapiens OX=9606 GN=LGALS3BP PE=1 SV=1	Q08380	LGALS3BP	65 kDa	TRUE	2.1Homo sapiens	3	1
150	TRUE	Empty	Platelet basic protein OS=Homo sapiens OX=9606 GN=PPBP PE=1 SV=3	P02775	PPBP	14 kDa		0.7Homo sapiens	2	2
151	TRUE	Empty	Immunoglobulin kappa variable 1-5 OS=Homo sapiens OX=9606 GN=IGKV1-5 PE=1 SV=2	P01602	IGKV1-5	13 kDa		0.7Homo sapiens	2	2
152	TRUE	Empty	Filamin-A OS=Homo sapiens OX=9606 GN=FLNA PE=1 SV=1	A0A087WWY3 (+4)	FLNA	246 kDa		0.0Homo sapiens	0	2
153	TRUE	Empty	SPARC-like protein 1 OS=Homo sapiens OX=9606 GN=SPARCL1 PE=1 SV=2	Q14515 (+1)	SPARCL1	75 kDa		INFHomo sapiens	3	0
154	TRUE	Empty	Phosphatidylcholine-sterol acyltransferase OS=Homo sapiens OX=9606 GN=LCAT PE=1 SV=1	P04180	LCAT	50 kDa		INFHomo sapiens	2	0
155	TRUE	Empty	Immunoglobulin lambda variable 1-47 OS=Homo sapiens OX=9606 GN=IGLV1-47 PE=1 SV=2	P01700	IGLV1-47	12 kDa		2.1Homo sapiens	3	1
156	TRUE	Empty	Glutathione peroxidase OS=Homo sapiens OX=9606 GN=GPX3 PE=1 SV=1	A0A087X1J7 (+1)	GPX3	25 kDa		INFHomo sapiens	2	0
157	TRUE	Empty	Immunoglobulin lambda variable 8-61 OS=Homo sapiens OX=9606 GN=IGLV8-61 PE=3 SV=7	A0A075B6I0	IGLV8-61	13 kDa		1.4Homo sapiens	2	1
158	TRUE	Empty	Cluster of Immunoglobulin kappa variable 1D-39 OS=Homo sapiens OX=9606 GN=IGKV1D-39 PE=3 SV=2 (P04432)	P04432 [2]	IGKV1D-39	13 kDa	TRUE	2.1Homo sapiens	3	1
159	TRUE	Empty	Plexin domain-containing protein 2 OS=Homo sapiens OX=9606 GN=PLXDC2 PE=1 SV=1	Q6UX71	PLXDC2	60 kDa		INFHomo sapiens	2	0
160	TRUE	Empty	Apolipoprotein D (Fragment) OS=Homo sapiens OX=9606 GN=APOD PE=1 SV=1	C9JF17 (+1)	APOD	24 kDa		INFNeovison vison	2	0
161	TRUE	Empty	Hemoglobin subunit alpha OS=Homo sapiens OX=9606 GN=HBA1 PE=1 SV=2	P69905	HBA1	15 kDa		1.4Homo sapiens	2	1
162	TRUE	Empty	Adipocyte plasma membrane-associated protein (Fragment) OS=Homo sapiens OX=9606 GN=APMAP PE=1 SV=1	H0Y512 (+2)	APMAP	45 kDa		1.4Homo sapiens	2	1
163	TRUE	Empty	Immunoglobulin kappa variable 4-1 OS=Homo sapiens OX=9606 GN=IGKV4-1 PE=1 SV=1	P06312	IGKV4-1	13 kDa		0.3Homo sapiens	1	2
164	TRUE	Empty	Immunoglobulin kappa variable 3D-11 OS=Homo sapiens OX=9606 GN=IGKV3D-11 PE=3 SV=6	A0A0A0MRZ8 (+1)	IGKV3D-11	13 kDa		1.4Homo sapiens	2	1
165	TRUE	Empty	Transgelin OS=Homo sapiens OX=9606 GN=TAGLN PE=1 SV=4	Q01995	TAGLN	23 kDa		0.0Homo sapiens	0	2
166	TRUE	Empty	Pigment epithelium-derived factor OS=Homo sapiens OX=9606 GN=SERPINF1 PE=1 SV=4	P36955	SERPINF1	46 kDa		INFHomo sapiens	2	0
167	TRUE	Empty	Cathelicidin antimicrobial peptide OS=Homo sapiens OX=9606 GN=CAMP PE=1 SV=1	J3KNB4 (+1)	CAMP	20 kDa		INFHomo sapiens	2	0
168	TRUE	Empty	L-lactate dehydrogenase (Fragment) OS=Homo sapiens OX=9606 GN=LDHB PE=1 SV=1	A8MW50 (+1)	LDHB	25 kDa	TRUE	INFHomo sapiens	2	0
169	TRUE	Empty	Immunoglobulin kappa variable 2D-24 (non-functional) (Fragment) OS=Homo sapiens OX=9606 GN=IGKV2D-24 PE=4 SV=1	A0A075B6R9 (+1)	IGKV2D-24	13 kDa	TRUE	0.0Homo sapiens	0	2
END OF FILE
